# Supplementary material for: Real-World Utilization of Molnupiravir during the COVID-19 Omicron Surge in Israel
Source: Epidemiologia (Basel). 2023 Aug 10;4(3):309–21. doi: 10.3390/epidemiologia4030031 (PMC10443270; doi:10.3390/epidemiologia4030031)
Supplement: Supplementary file 1 [file epidemiologia-04-00031-s001.zip]

Archive with 1 entries (1 files):
- epidemiologia-2456840-supplementary.pdf
